# Supplementary material for: Kisspeptin Mitigates Hepatic De Novo Lipogenesis in Metabolic Dysfunction-Associated Steatotic Liver Disease
Source: Cells. 2025 Aug 20;14(16):1289. doi: 10.3390/cells14161289 (PMC12384258; doi:10.3390/cells14161289)
Supplement: Supplementary file 1 [file cells-14-01289-s001.zip]

Archive with 8 entries (8 files):
- Izarraras et al Suppl fig legends.pdf
- Izarraras Shah full blots  (REVISED).pdf
- Izarraras Shah full blots revised.pptx
- SUPPLEMENTAL FIGURE 1.tif
- SUPPLEMENTAL FIGURE 2.tif
- SUPPLEMENTAL FIGURE 3.tif
- Supplemental Table 1.pdf
- Supplemental Table 2.pdf
